# Supplementary material for: Quantifying the varying harvest of fermentation products from the human gut microbiota
Source: Cell. Author manuscript; Available in PMC 2025 Oct 27. (PMC12556654; doi:10.1016/j.cell.2025.07.005)
Supplement: MMC3 [file NIHMS2099869-supplement-MMC3.zip]

Archive with 1 entries (1 files):
- cell_00014072_Supplemental Data2.html
